# Supplementary material for: Tissue‐Equivalents of Lymphoid Clonal Hematopoiesis of Indeterminate Potential (L‐CHIP) and Germline‐Derived Lymphoproliferations: Possible Caveats for Hematopathologists
Source: Hematol Oncol. 2025 Oct 11;43(6):e70145. doi: 10.1002/hon.70145 (PMC12515349; doi:10.1002/hon.70145)
Supplement: Supplementary file 3 — Table S3: (A) In detail description of the detected genomic variants. (B) Explanation of the scores applied. [file HON-43-e70145-s002.xlsx]

## Sheet: Scores_PopDB_GenPosition
Case ID	NGS	Genomic position (hg19)	Transcript	FATHMM-MKL (score)	SIFT (score)	PolyPhen - 2 (score)	Grantham (score)	Provean (score)	gnomAD (GRCh37, v2.1.1, European (non-Finnish)
1	KMT2D: c.1445C>A (p.A482E)	chr12:49446021	NM_003482.3	benign strong (0.02416)	deleterious (0)	benign (0)	107	benign moderate (-1.09)	absent
	KMT2D: c.1448T>C (p.L483S)	chr12:49446018		benign strong (0.00307)	tolerated (0.37)	benign (0)	145	benign moderate (0.75)	absent
	KMT2D: c.7400A>C (p.H2467P)	chr12:49434153		uncertain (0.8374)	tolerated (0.297)	possible damaging (0.296)	77	benign moderate (0.09)	0.0003188
2	B2M: c.67+1G>C (splice variant)	chr15:45003812	NM_004048.2	pathogenic supporting (0.9714)	n.a.	n.a.	n.a.	n.a.	absent
3	ATM: c.6095G>A (p.R2032K)	chr11:108186638	NM_000051.3	pathogenic supporting (0.9935)	uncertain (0.018)	damaging (0.994)	26	uncertain (-2.61)	6.156e-05
4	ATM: c.4709T>C (p.V1570A)	chr11:108164137	NM_000051.3	benign supporting (0.6787)	benign moderate (0.761)	benign (0)	64	benign moderate (-0.55)	0.0007296
5	PTEN: c.834 C>G (p.F278L)	chr10:89720683	NM_000314.6	pathogenic supporting (0.972)	deleterious (0)	damaging (0.948)	22	pathogenic supporting (-5.46)	absent
6	PTEN: c.834 C>G (p.F278L)	chr10:89720683	NM_000314.6	pathogenic supporting (0.972)	deleterious (0)	damaging (0.948)	22	pathogenic supporting (-5.46)	absent
7	PRDM1: c.2110G>T (p.V704F)	chr6:106554993	NM_001198.3	uncertain (0.8644)	benign moderate (0.13)	benign (0.002)	50	benign supporting (-2.09)	8.793e-06
					n.a., not available				absent, i.e. no data found in gnomAD database
Supplementary Table 3A. In detail description of the detected genomic variants

## Sheet: Exlanation of the Scores_Method
Scores explanation:
PolyPhen	The PolyPhen-2 score predicts the possible impact of an amino acid substitution on the structure and function of a human protein. This score represents the probability that a substitution is damaging. Ion Reporter™ Software reports the pph2-prob PolyPhen-2 score. The PolyPhen-2 score ranges from 0.0 (tolerated) to 1.0 (deleterious). Variants with scores of 0.0 are predicted to be benign. Values c…
SWIFT	A SIFT score predicts whether an amino acid substitution affects protein function. The SIFT score ranges from 0.0 (deleterious) to 1.0 (tolerated). The score can be interpreted as follows: 0.0 to 0.05 -- Variants with scores in this range are considered deleterious. Variants with scores closer to 0.0 are more confidently predicted to be deleterious. 0.05 to 1.0-- Variants with scores in this rang…
FATHMM-MKL	Functional Analysis through Hidden Markov Models (FATHMM) an in silico tool that predicts the effects of protein missense mutations. It is based on a combination of sequence conservation and 'pathogenicity weights' (which are derived from the relative frequencies of disease-associated and functionally neutral amino acids mapping onto conserved protein domains). FATHHM-MKL, in addition to the orig…
Grantham	Substitutions with Grantham Differences describes the difference in side chain atomic composition, polarity, and volume between two amino acids [Grantham, 1974, doi: 10.1126/science.185.4154.862] of 5–60 are generally considered “conservative” 60–100 “non-conservative” >100 “radical”
PROVEAN	Protein Variation Effect Analyzer is an in silico prediction tool that predicts how nonsynonymous, MNP, or in-frame indel variant will affect a protein's biological function. The prediction is based on alignment-based scores derived from pairwise sequence alignments between the query sequence and each of the related sequences at the protein level. Scores range from -14 to 14. The smaller the scor…
Methods:
PolyPhen, Swift and Grantham scores obtained from IonReporter software, v5.18
Values for ExAC v1 taken from IonReporter Software v5.18
FATHMM-MKL and PROVEAN scores obtained from varsome database
Supplementary Table 3B. Explanation of the scores applied
